# Supplementary material for: Mpox multiprotein virus-like nanoparticle vaccine induces neutralizing and protective antibodies in mice and non-human primates
Source: Nat Commun. 2025 May 21;16:4726. doi: 10.1038/s41467-025-59826-8 (PMC12095655; doi:10.1038/s41467-025-59826-8)
Supplement: Supplementary file 3 — Source Data [file 41467_2025_59826_MOESM3_ESM.zip]

Archive with 13 entries (12 files):
- Source Data folder/
- Source Data folder/Fig. 6 Source data.xlsx
- __MACOSX/Source Data folder/._Fig. 6 Source data.xlsx
- Source Data folder/Fig. 7_Source Data .xlsx
- __MACOSX/Source Data folder/._Fig. 7_Source Data .xlsx
- Source Data folder/Figure 2_Source Data.xlsx
- __MACOSX/Source Data folder/._Figure 2_Source Data.xlsx
- Source Data folder/Fig. 3 source data.xlsx
- __MACOSX/Source Data folder/._Fig. 3 source data.xlsx
- Source Data folder/Figure 5_Source Data.xlsx
- __MACOSX/Source Data folder/._Figure 5_Source Data.xlsx
- Source Data folder/Figure 4_Source Data.xlsx
- __MACOSX/Source Data folder/._Figure 4_Source Data.xlsx
