# Supplementary material for: Mpox multiprotein virus-like nanoparticle vaccine induces neutralizing and protective antibodies in mice and non-human primates
Source: Nat Commun. 2025 May 21;16:4726. doi: 10.1038/s41467-025-59826-8 (PMC12095655; doi:10.1038/s41467-025-59826-8)
Supplement: Supplementary file 3 — Source Data [file 41467_2025_59826_MOESM3_ESM.zip › Source Data folder/Fig. 6 Source data.xlsx]

## Sheet: Sheet1
Fig. 6B
	Preimmune	Jynneos 1	Jynneos 2	Jynneos 3	Jynneos 4		VLPs 1	VLPs 2	VLPs 3	VLPs 4
	21.9	male 1050.0	875.935	2039.42	2116.04		male. 1755.2	1962.11	3299.03	3050.47
	68	male 1050.0	2686.65	3725.68	4637.32		male. 856.01	2030.86	6095.93	6007.09
	72.4	female 1974.4	5060.95	4488.26	5047.47		male. 391.0	2390.11	4067.39	5601.22
	73.9
	89.5
	70
	Kruskal-Wallace with multiple comparisons
	Number of families	1
	Number of comparisons per family	8
	Alpha	0.05
	Dunn's multiple comparisons test	Mean rank diff.	Significant?	Summary	Adjusted P Value	A-?
	Preimmune vs. Jynneos 1	-8.167	No	ns	>0.9999	B	Jynneos 1
	Preimmune vs. Jynneos 2	-14.83	No	ns	0.1374	C	Jynneos 2
	Preimmune vs. Jynneos 3	-17.17	Yes	*	0.0466	D	Jynneos 3
	Preimmune vs. Jynneos 4	-19.17	Yes	*	0.0166	E	Jynneos 4
	Preimmune vs. VLPs 1	-5.5	No	ns	>0.9999	G	VLPs 1
	Preimmune vs. VLPs 2	-11.83	No	ns	0.4585	H	VLPs 2
	Preimmune vs. VLPs 3	-21.17	Yes	**	0.0054	I	VLPs 3
	Preimmune vs. VLPs 4	-22.17	Yes	**	0.003	J	VLPs 4
	Test details	Mean rank 1	Mean rank 2	Mean rank diff.	n1	n2	Z
	Preimmune vs. Jynneos 1	3.5	11.67	-8.167	6	3	1.312
	Preimmune vs. Jynneos 2	3.5	18.33	-14.83	6	3	2.383
	Preimmune vs. Jynneos 3	3.5	20.67	-17.17	6	3	2.758
	Preimmune vs. Jynneos 4	3.5	22.67	-19.17	6	3	3.079
	Preimmune vs. VLPs 1	3.5	9	-5.5	6	3	0.8835
	Preimmune vs. VLPs 2	3.5	15.33	-11.83	6	3	1.901
	Preimmune vs. VLPs 3	3.5	24.67	-21.17	6	3	3.4
	Preimmune vs. VLPs 4	3.5	25.67	-22.17	6	3	3.561

## Sheet: Sheet2
Fig. 6C
							%Starting weight
							Days
	Preimmune		0	1	2	3	4	5	6	7	8	9	10	11	12	13	14	15	16
		RP	100	98.8372	102.907	102.907	99.4186	98.2558	90.1163	84.3023	75.5814
		LP	100	100.621	104.348	106.211	104.348	96.8944	90.0621	84.472	80.1242
		DP	100	97.8495	100.538	101.613	98.9247	91.9355	84.4086	79.0323	75.2688
		2RP	100	97.006	98.2036	101.796	98.2036	94.012	80.8383	76.6467	73.6527
		NP	100	93.2961	94.4134	95.5307	92.7374	85.4749	74.8603
		Average	100	97.522	100.082	101.612	98.7264	93.3145	84.0571	81.1133	76.1568
		STD	0	1.21586	1.76134	1.72982	1.84743	2.24812	2.89688	1.74609	1.24179
	Jynneos
		RP	100	98.8372	102.326	102.326	100.581	94.7674	85.4651	81.3953	76.1628	72.6744	72.6744	75.5814	79.6512			91.2791	96.5116
		LP	100	101.064	103.723	105.851	103.191	92.5532	84.5745	80.3191	76.0638	71.8085	70.7447
		DP	100	93.75	93.75	94.8864	93.1818	86.9318	82.9545	77.2727	72.1591	73.8636	80.6818	84.0909	88.6364			92.6136	94.3182
		2RP	100	96.0452	98.8701	100.565	97.1751	92.0904	83.6158	77.9661	75.7062	75.1412	78.5311	81.3559	87.5706			90.9605	95.4802
		NP	100	97.1751	93.7853	97.1751	96.0452	87.5706	78.5311	74.5763	70.6215
		Average	100	97.3743	98.4909	100.161	98.035	90.7827	83.0282	78.3059	74.1427	73.372	75.658	80.3427	85.286			91.6177	95.4367
		STD	0	1.23884	2.08382	1.92305	1.75108	1.51442	1.20217	1.19773	1.15217	0.648231	2.10611	1.94283	2.19535			0.392242	0.490759
	VLPs
		RP	100	94.086	98.3871	95.6989	96.7742	94.086	84.9462	81.1828	82.2581	83.3333	87.0968	90.3226	94.086			93.0108	97.8495
		LP	100	96.875	98.9583	98.4375	97.3958	88.0208	81.25	77.0833	75	78.125	85.9375	89.0625	92.7083			93.2292	99.4792
		DP	100	95.0311	96.2733	95.0311	95.0311	96.2733	92.5466	91.9255	84.472	86.9565	93.1677	99.3789	101.242			97.5155	100
		2RP	100	93.75	98.2955	94.3182	92.6136	86.9318	78.9773	75	73.8636	78.9773	81.8182	86.9318	88.6364			91.4773	96.5909
		NP	100	94.4162	96.9543	96.4467	93.9086	91.8782	88.3249	83.7563	79.6954	78.6802	86.2944	91.8782	90.8629			92.3858	95.9391
		Average	100	94.8317	97.7737	95.9865	95.1447	91.438	85.209	81.7896	79.0578	81.2145	86.8629	91.5148	93.5072			93.5237	97.9717
		Sts.	0	0.55288	0.498721	0.707038	0.885153	1.76874	2.43029	2.9599	2.04215	1.70929	1.82255	2.1262	2.13917			1.04325	0.788654
									Survival
									Day
			0	1	2	3	4	5	6	7	8	9	10	11	12	13	14	15	16
		preimmune	100	100	100	100	100	100	100	80	80	0	0	0	0	0	0	0	0
		Jyn	100	100	100	100	100	100	100	100	100	80	80	60	60	60	60	60	60
		VLPs	100	100	100	100	100	100	100	100	100	100	100	100	100	100	100	100	100

## Sheet: Sheet3
Fig. 6E
			HEAD
			day 2	day 4	day 7	day 11	day 15
	preimmune	P532 RP	284360000	1425400000	5118000000
		P532 LP	242380000	2263800000	13460000000
		P532 DP	132640000	1419600000	10570500000
		P532 2RP	458080000	2480000000	8785000000
		P532 NP	312020000	1906400000
	Jynneos	P535 RP	154380000	1421200000	4828000000	4494800	2601000
		P535 LP	138800000	2156000000	4794500000
		P535 DP	105380000	1379000000	1909250000	8181800	1.98467e+06
		P535 2RP	230520000	2402200000	1.59967e+09	2636200	2.48533e+06
		P535 NP	338320000	2478200000	2.71633e+09
	VLPs	P536 RP	86430000	1.59633e+09	610150000	1702425	2093000
		P536 LP	153780000	1.59967e+09	686300000	985480	1.27753e+06
		P536 DP	117460000	1327000000	1.75033e+09	5544000	2121500
		P536 2RP	92334000	877940000	203860000	1587394	2616000
		P536 NP	128020000	1721600000	731875000	1116640	1.33697e+06
	naïve	P473 2RP			5574400
		P473 NP			3948800
			BODY
			day 2	day 4	day 7	day 11	day 15
	preimmune	P532 RP	17212000	118680000	1.27333e+08
		P532 LP	29484000	651660000	1.62467e+09
		P532 DP	28038000	507720000	1.41833e+09
		P532 2RP	41676000	418520000	793920000
		P532 NP	37640000	362260000
	Jynneos	P535 RP	17820000	111400000	130520000	6062600	8432000
		P535 LP	16170000	127800000	85588000
		P535 DP	21518000	117220000	43736000	5013000	6.98733e+06
		P535 2RP	19854000	57780000	51998000	6497400	8884000
		P535 NP	26576000	241060000	68372000
	VLPs	P536 RP	14651800	52284000	17636000	5346750	6.94367e+06
		P536 LP	14756000	72156000	15028000	3299080	3.43987e+06
		P536 DP	8141200	49684000	268880000	3882320	4.71967e+06
		P536 2RP	24558000	377640000	14308000	4919880	8.01233e+06
		P536 NP	8802600	32252000	9913800	3308760	5.77367e+06
	naïve	P473 2RP			11370400
		P473 NP			6941000
	Kruskal-Wallace multiple comparisons
	Head
	Number of families	1
	Number of comparisons per family	2
	Alpha	0.05
	Dunn's multiple comparisons test	Mean rank diff.	Significant?	Summary	Adjusted P Value	A-?
	Preimmne d7 vs. Jynneos d7	4.7	No	ns	0.1879	B	Jynneos d7
	Preimmne d7 vs. VLP d7	9.3	Yes	**	0.0018	C	VLP d7
	Test details	Mean rank 1	Mean rank 2	Mean rank diff.	n1	n2	Z
	Preimmne d7 vs. Jynneos d7	12.5	7.8	4.7	4	5	1.675
	Preimmne d7 vs. VLP d7	12.5	3.2	9.3	4	5	3.314
	Body
	Number of families	1
	Number of comparisons per family	2
	Alpha	0.05
	Dunn's multiple comparisons test	Mean rank diff.	Significant?	Summary	Adjusted P Value	A-?
	preimmune d7 vs. Jynneos d7	4.8	No	ns	0.1744	B	Jynneos d7
	preimmune d7 vs. VLP d7	7.8	Yes	*	0.0109	C	VLP d7
	Test details	Mean rank 1	Mean rank 2	Mean rank diff.	n1	n2	Z
	preimmune d7 vs. Jynneos d7	12	7.2	4.8	4	5	1.71
	preimmune d7 vs. VLP d7	12	4.2	7.8	4	5	2.78

## Sheet: Sheet4
Fig.6f
							% Starting weight
								Day
	Preimmune		0	1	2	3	4	5	6	7	8	9	10	11	12	13	14	15	16
		RP	100	98.2143	104.167	98.8095	96.4286	86.9048	78.5714
		LP	100	98.8636	105.682	116.477	101.705	93.1818	84.0909	80.1136	75	71.0227
		DP	100	98.8764	104.494	101.685	100.562	92.1348	83.7079	79.7753	76.4045	73.5955	70.2247
		2RP	100	98.8166	103.55	100	99.4083	92.8994	83.432	78.1065	73.9645	71.0059
		NP	100	107.975	111.656	107.362	103.067	95.092	84.6626	79.7546	76.0736	72.3926
		Average	100	100.549	105.91	104.867	100.234	92.0426	82.8929	79.4375	75.3607	72.0042	70.2247
		Std.	0	1.86068	1.47792	3.25213	1.12831	1.37362	1.09993	0.403596	0.495126	0.556357
	Jynneos
		RP	100	101.622	105.405	102.162	97.8378	89.1892	80.5405	75.1351	70.8108	74.5946
		LP	100	98.8439	101.156	102.312	100	96.5318	89.5954	84.3931	79.1908	71.6763	82.659	85.5491	86.7052			83.815	89.5954
		DP	100	98.9691	103.093	102.062	97.9381	92.7835	82.9897	78.866	73.7113	71.134	75.2577	80.9278	85.0515			93.299	100.515
		2RP	100	102.41	106.024	103.614	100.602	92.7711	84.3373	78.9157	75.3012	72.8916
		NP	100	100	99.4475	99.4475	98.895	91.1602	82.8729	79.0055	75.1381	71.8232
		Average	100	100.369	103.025	101.92	99.0547	92.4872	84.0672	79.2631	74.8304	72.4239	78.9583	83.2385	85.8784			88.557	95.0554
		Std.	0	0.712568	1.24412	0.678856	0.549634	1.20758	1.51093	1.4782	1.35533	0.61295
	VLPs
		RP	100	97.5904	104.217	102.41	100.602	95.1807	86.1446	81.3253	86.1446	78.3133	79.5181	87.3494	89.759			93.3735	98.1928
		LP	100	99.4083	103.55	101.183	100.592	90.5325	84.0237	79.2899	73.9645	77.5148	80.4734	85.7988	84.0237			87.574	92.8994
		DP	100	100.568	105.682	103.977	103.409	92.0455	85.7955	80.6818	78.9773	76.1364	80.1136	86.9318	89.7727			93.1818	94.8864
		2RP	100	97.191	102.809	97.191	97.191	92.1348	84.2697	78.6517	74.1573	76.4045	82.0225	89.8876	91.573			90.4494	94.9438
		NP	100	95.3488	100.581	98.8372	96.5116	89.5349	82.5581	77.907	73.8372	75	78.4884	82.5581	86.6279			91.8605	94.186
		Average	100	98.0213	103.368	100.72	99.6612	91.8857	84.5583	79.5711	77.4162	76.6738	80.1232	86.5052	88.3513			91.2878	95.0217
		Std.	0	0.906297	0.842176	1.21816	1.26135	0.956612	0.648715	0.632637	2.3871	0.572627	0.581755	1.19193	1.34313			1.06679	0.874143
							Day
							% Survival
			0	1	2	3	4	5	6	7	8	9	10	11	12	13	14	15	16
		preimmune	100	100	100	100	100	100	100	80	80	80	20	0	0	0	0	0	0
		Jyn	100	100	100	100	100	100	100	100	100	100	40	40	40	40	40	40	40
		VLPs	100	100	100	100	100	100	100	100	100	100	100	100	100	100	100	100	100

## Sheet: Sheet5
Fig,6H
			HEAD
			day 2	day 4	day 7	day 11	day 15
	preimmune	P537 RP	645875000	4960000000
		P537 LP	253860000	1913800000	4349500000
		P537 DP	203720000	2834600000	14855000000
		P537 2RP	477300000	2943000000	5575000000
		P537 NP	328280000	4077500000	5553500000
	Jynneos	P538 RP	411560000	2244250000	8622500000
		P538 LP	468700000	4656000000	1143750000	3670400	1098900
		P538 DP	219560000	1113760000	1251000000	1615560	1.78033e+06
		P538 2RP	335040000	2324000000	3.00667e+09
		P538 NP	103160000	1286250000	5872500000
	VLPs	P539 RP	153680000	1538500000	491375000	2499580	2.79667e+06
		P539 LP	198140000	1536000000	3336000000	1890620	1.41301e+06
		P539 DP	294220000	2.68367e+09	2.21633e+09	1612710	2.22033e+06
		P539 2RP	134360000	9.82567e+08	367020000	2.02433e+06	1.93933e+06
		P539 NP	306280000	1963200000	134020000	911735	1.19803e+06
	naïve	P473 2RP			5574400
		P473 NP			3948800
			BODY
			day 2	day 4	day 7	day 11	day 15
	preimmune	P537 RP	36070000	249540000
		P537 LP	28310000	235520000	1.36033e+08
		P537 DP	27298000	482240000	9.60283e+08
		P537 2RP	31288000	513180000	231500000
		P537 NP	29098000	468480000	504860000
	Jynneos	P538 RP	38392000	222700000	286360000
		P538 LP	10828200	41204000	17136000	3492560	4.24367e+06
		P538 DP	18218000	59350000	38230000	4793425	4.81267e+06
		P538 2RP	33148000	386140000	79768000
		P538 NP	15032000	266080000	187440000
	VLPs	P539 RP	28922000	221920000	21384000	9055000	9.43833e+06
		P539 LP	19552000	144020000	32344000	4978900	4.65286e+06
		P539 DP	21376000	131620000	23200000	6829000	7.04733e+06
		P539 2RP	15650000	157260000	13998400	8380000	6.75367e+06
		P539 NP	37826000	609100000	11091400	4392025	3861000
	naïve	P473 2RP			11370400
		P473 NP			6941000
	Kruskal-Wallace muttiple comparisons
	Head
	Number of families	1
	Number of comparisons per family	2
	Alpha	0.05
	Dunn's multiple comparisons test	Mean rank diff.	Significant?	Summary	Adjusted P Value	A-?
	preimmune B head vs. JynB head	2.8	No	ns	0.6368	B	JynB head
	preimmune B head vs. NPBhead	7	Yes	*	0.0252	C	NPBhead
	Test details	Mean rank 1	Mean rank 2	Mean rank diff.	n1	n2	Z
	preimmune B head vs. JynB head	11	8.2	2.8	4	5	0.9978
	preimmune B head vs. NPBhead	11	4	7	4	5	2.494
	Body
	Number of families	1
	Number of comparisons per family	2
	Alpha	0.05
	Dunn's multiple comparisons test	Mean rank diff.	Significant?	Summary	Adjusted P Value	A-?
	preimmune d7 vs. Jynneos d7	3.15	No	ns	0.5233	B	Jynneos d7
	preimmune d7 vs. VLP d7	8.75	Yes	**	0.0036	C	VLP d7
	Test details	Mean rank 1	Mean rank 2	Mean rank diff.	n1	n2	Z
	preimmune d7 vs. Jynneos d7	11.75	8.6	3.15	4	5	1.122
	preimmune d7 vs. VLP d7	11.75	3	8.75	4	5	3.118
