# Supplementary material for: Mpox multiprotein virus-like nanoparticle vaccine induces neutralizing and protective antibodies in mice and non-human primates
Source: Nat Commun. 2025 May 21;16:4726. doi: 10.1038/s41467-025-59826-8 (PMC12095655; doi:10.1038/s41467-025-59826-8)
Supplement: Supplementary file 3 — Source Data [file 41467_2025_59826_MOESM3_ESM.zip › Source Data folder/Fig. 7_Source Data .xlsx]

## Sheet: Sheet1
Fig. 7b
	Preimmune	VLPs 1	VLPs 2	VLPs 3	VLPs 4		Jynneos 1	Jynneos 2	Jynneos 3	Jynneos 4
	27.0536	21.2531	32.2761	90.7073	114.103		28	35.5483	65.259	85.0975
	19.7193	22.0361	34.9011	229.617	367.389		20.33	72.1922	74.6072	216.36
	14.8429	23.35	85.076	309.797	436.272		43.358	119.231	125.495	237.971
	30.2871
	26.2413
	27.4575
	Kruskal-Wallace multiple comparisons
	Number of families	1
	Number of comparisons per family	8
	Alpha	0.05
	Dunn's multiple comparisons test	Mean rank diff.	Significant?	Summary	Adjusted P Value	A-?
	preimmune vs. VLPs 1	1.333	No	ns	>0.9999	B	VLPs 1
	preimmune vs. VLPs 2	-8.5	No	ns	>0.9999	C	VLPs 2
	preimmune vs. VLPs 3	-18.67	Yes	*	0.0217	D	VLPs 3
	preimmune vs. VLPa 4	-20.67	Yes	**	0.0072	E	VLPa 4
	preimmune vs. Jynneos 1	-3	No	ns	>0.9999	F	Jynneos 1
	preimmune vs. Jynneos 2	-11.67	No	ns	0.487	G	Jynneos 2
	preimmune vs. Jynnwoa 3	-13	No	ns	0.2939	H	Jynnwoa 3
	preimmune vs. Jynneos 4	-17.5	Yes	*	0.0394	I	Jynneos 4
	Test details	Mean rank 1	Mean rank 2	Mean rank diff.	n1	n2	Z
	preimmune vs. VLPs 1	6.333	5	1.333	6	3	0.2142
	preimmune vs. VLPs 2	6.333	14.83	-8.5	6	3	1.366
	preimmune vs. VLPs 3	6.333	25	-18.67	6	3	2.999
	preimmune vs. VLPa 4	6.333	27	-20.67	6	3	3.32
	preimmune vs. Jynneos 1	6.333	9.333	-3	6	3	0.482
	preimmune vs. Jynneos 2	6.333	18	-11.67	6	3	1.874
	preimmune vs. Jynnwoa 3	6.333	19.33	-13	6	3	2.089
	preimmune vs. Jynneos 4	6.333	23.83	-17.5	6	3	2.812

## Sheet: Sheet2
Fig. 7c
					Day
					% Starting weight
	0	1	2	3	4	5	6	7	8	9	10	11	12
preimmune	100	98.2609			87.8261	80	73.913
	100	100			91.1504	83.1858	77.8761	74.3363
	100	97.4576			90.678	80.5085	75.4237
	100	97.5207			97.5207	94.2149	87.6033	79.3388	71
	100	97.4576			87.2881	78.8136	74.5763
average	100	98.1394			90.8927	83.3446	77.8785	76.8376	71
Std. dev.	0	0.489339			1.82263	2.81023	2.52217
NPs	100	92.8			97.6	101.6	97.6	96	94				101
	100	93.6			99.2	100	100.8	101.6	101				102
	100	96.7742			101.613	104.032	103.226	105.645	104				110
	100	95.8678			89.2562	81.8182	76.0331	71.9008
	100	97.3913			102.609	102.609	94.7826	90.4348	86				100
	100	93.3884			89.2562	80.9917	74.3802	71.0744
Average	100	94.9703			96.589	95.1751	91.1369	89.4425	96.25				103.25
Std. Dev.	0	0.796052			2.428	4.38878	5.17524	6.05369	4.0078				2.28674
Jynneos	100	100			91.129	83.0645	76.6129	72.5806
	100	89.5161			79.8387	72.5806	70.9677
	100	97.4576			84.7458	78.8136	74.5763	71.1864
	100	100.787			100.787	94.4882	89.7638	83.4646	79
	100	100.877			88.5965	80.7018	74.5614	71.0526
	100	100.917			87.156	79.8165	75.2294	70.6422
Average	100	98.2593			88.7089	81.5775	76.9519	73.7853	79
Std.Dev.	0	1.82963			2.87842	2.95154	2.67329	2.44172
					Day
					% Survival
	0	1	2	3	4	5	6	7	8	9	10	11	12
preimmune	100	100	100	100	100	100	100	33	0	0	0	0	0
NPs	100	100	100	100	100	100	100	100	66	66	66	66	66
Jynneos	100	100	100	100	100	100	100	83	0	0	0	0	0
