# Supplementary material for: Mpox multiprotein virus-like nanoparticle vaccine induces neutralizing and protective antibodies in mice and non-human primates
Source: Nat Commun. 2025 May 21;16:4726. doi: 10.1038/s41467-025-59826-8 (PMC12095655; doi:10.1038/s41467-025-59826-8)
Supplement: Supplementary file 3 — Source Data [file 41467_2025_59826_MOESM3_ESM.zip › Source Data folder/Figure 2_Source Data.xlsx]

## Sheet: Sheet1
Figure 2a
	Anti L1 ELISA
	Group	Pre-Bleed	Prime	Boost	2nd Boost
	M1 NP	2.5	3200	51200	409600
	M1 + A35 NP	2.5	3200	25600	409600
	M1 + B6 NP	2.5	3200	25600	204800
	M1/A35/B6 NP	2.5	1600	25600	409600
	M1 + A35 + B6 NP	2.5	6400	12800	204800
	MVA	2.5	400	1600	6400
	M1 + A35 + B6 SP	2.5	2.5	6400	51200
	SC-mi3	2.5	2.5	2.5	2.5

## Sheet: Sheet2
Fig. 2b
	Anti A33 ELISA
	Group	Pre-Bleed	Prime	Boost	2nd Boost
	A35 NP	2.5	100	51200	204800
	M1 + A35 NP	2.5	100	12800	51200
	B6 + A35 NP	2.5	100	12800	51200
	M1/A35/B6 NP	2.5	800	25600	51200
	M1 + A35 + B6 NP	2.5	50	12800	51200
	MVA	2.5	50	3200	6400
	M1 + A35 + B6 SP	2.5	2.5	2.5	1600
	SC-mi3	2.5	2.5	2.5	2.5

## Sheet: Sheet5
Fig. 2c
Anti B5 ELISA
Group	Pre-Bleed	Prime	Boost	2nd Boost
B6 NP	2.5	800	204800	819200
M1 + B6 NP	2.5	800	204800	819200
B6 + A35 NP	2.5	800	204800	819200
M1/A35/B6 NP	2.5	200	102400	819200
M1 + A35 + B6 NP	2.5	800	409600	819200
MVA	2.5	100	12800	51200
M1 + A35 + B6 SP	2.5	2.5	51200	409600
SC-mi3	2.5	2.5	2.5	2.5

## Sheet: Sheet 2
Figure 2D
Neutralization Titers (NT50)
M1 (1)	M1+A35 (1)	M1+B6 (1)	M1/A35/B6 (1)	M1+A35+B6 (1)	M1, A35, B6 (1) Protein Mix	SC003 (1)	MVA (1)	M1 (2)	M1+A35 (2)	M1+B6 (2)	M1/A35/B6 (2)	M1+A35+B6 (2)	M1, A35, B6 (2) Protein Mix	SC003 (2)	MVA (2)	M1 (3)	M1+A35 (3)	M1+B6 (3)	M1/A35/B6 (3)	M1+A35+B6 (3)	M1, A35, B6 (3) Protein Mix	SC003-mi3	MVA (3)
1871.48	1389.2	898.768	813.848	983.275	45.5795	22.6837	107.2	10079.9	12282.2	4058.91	14735.7	5084.29	2565.33	33.6	M1,A35.B6	9288.74	16083.2	3810.59	13916.5	8905.63	8362.92	23.24	2141.06
2042.55	1843.83	513.69	515.729	1756.39	62.6564	52.0565	101.59	6952.13	10352.1	6053.31	8855.37	7299.82	5087.31	64.68	1316.86	6858.91	10924	10803.8	6845.95	17308.2	4634.06	22.26	1609.03
856.662	1113.55	2994.79	382.294	1635.34	56.6787	58.7986	120.91	10050.4	8140.53	11834	7300.86	7940.06	2694.8	63.56	1304.94	10226.1	5952.88	7829.07	5720.16	16076.9	3187.4	5.44	1266.58
2684.07	2379.33	825.605	805.827	2984.09	36.5638	44.4178	64.36	5137.28	5707.61	4850.16	4962.26	5788.13	2512.11	43.38	2126.22	14934.9	4195.19	4445.85	9027.85	10618.9	3564.8	3.73	2501.53
3506.8	1370.72	1258.6	640.232	1912.13	16.8756	18.5873	120.77	13893.1	7549.36	7071.93	14330	7134.87	2569.21	28.15	539.59	13637.8	6744.74	2828.85	8200.32	8529.29	10536.7		752.31
Statistcal Analysis 1-way Anova with multiple comparisons
Figure 2d prime
Dunnett's multiple comparisons test	Mean Diff.	95.00% CI of diff.	Below threshold?	Summary	Adjusted P Value	E-?
M1+A35+B6 1 vs. M1 (1)	-813.7	-1541 to -86.53	Yes	*	0.021	A	M1 (1)
M1+A35+B6 1 vs. M1+A35 1	-240.7	-967.9 to 486.5	No	ns	0.9375	B	M1+A35 1
M1+A35+B6 1 vs. M1+B6 1	80.32	-646.9 to 807.5	No	ns	>0.9999	C	M1+B6 1						S
M1+A35+B6 1 vs. M1/A35/B6 1	747	19.84 to 1474	Yes	*	0.0412	D	M1/A35/B6 1
M1+A35+B6 1 vs. M1,A35,B6 1	1335	607.8 to 2062	Yes	****	<0.0001	F	M1,A35,B6 1
M1+A35+B6 1 vs. SC0031	1339	612.1 to 2066	Yes	****	<0.0001	G	SC0031
M1+A35+B6 1 vs. MVA 1	1238	723.8 to 1752	Yes	****	<0.0001	H	MVA 1
Test details	Mean 1	Mean 2	Mean Diff.	SE of diff.	n1	n2	q	DF
M1+A35+B6 1 vs. M1 (1)	1379	2192	-813.7	263.4	15	5	3.09	52
M1+A35+B6 1 vs. M1+A35 1	1379	1619	-240.7	263.4	15	5	0.9141	52
M1+A35+B6 1 vs. M1+B6 1	1379	1298	80.32	263.4	15	5	0.305	52
M1+A35+B6 1 vs. M1/A35/B6 1	1379	631.6	747	263.4	15	5	2.837	52
M1+A35+B6 1 vs. M1,A35,B6 1	1379	43.67	1335	263.4	15	5	5.069	52
M1+A35+B6 1 vs. SC0031	1379	39.31	1339	263.4	15	5	5.086	52
M1+A35+B6 1 vs. MVA 1	1379	140.6	1238	186.2	15	15	6.648	52
Fig. 2d boost
Dunnett's multiple comparisons test	Mean Diff.	95.00% CI of diff.	Below threshold?	Summary	Adjusted P Value	E-?
M1+A35+B6 2 vs. M1 2	-3579	-7173 to 14.91	No	ns	0.0514	A	M1 2
M1+A35+B6 2 vs. M1+A35 2	-3163	-6756 to 431.1	No	ns	0.1082	B	M1+A35 2
M1+A35+B6 2 vs. M1+B62	-1130	-4724 to 2464	No	ns	0.9423	C	M1+B62
M1+A35+B6 2 vs. M1/A35/B6 2	-4393	-7987 to -799.3	Yes	**	0.01	D	M1/A35/B6 2
M1+A35+B6 2 vs. M1,A35,B6 2	2558	-1036 to 6152	No	ns	0.2761	F	M1,A35,B6 2
M1+A35+B6 2 vs. SC003 2	5597	2003 to 9191	Yes	***	0.0006	G	SC003 2
M1+A35+B6 2 vs. MVA 2	4286	1351 to 7220	Yes	**	0.0015	H	MVA 2
Test details	Mean 1	Mean 2	Mean Diff.	SE of diff.	n1	n2	q	DF
M1+A35+B6 2 vs. M1 2	5644	9223	-3579	1298	10	5	2.758	42
M1+A35+B6 2 vs. M1+A35 2	5644	8806	-3163	1298	10	5	2.437	42
M1+A35+B6 2 vs. M1+B62	5644	6774	-1130	1298	10	5	0.8708	42
M1+A35+B6 2 vs. M1/A35/B6 2	5644	10037	-4393	1298	10	5	3.386	42
M1+A35+B6 2 vs. M1,A35,B6 2	5644	3086	2558	1298	10	5	1.971	42
M1+A35+B6 2 vs. SC003 2	5644	46.67	5597	1298	10	5	4.314	42
M1+A35+B6 2 vs. MVA 2	5644	1358	4286	1059	10	10	4.045	42
Fig. 2d 2nd boost
Dunnett's multiple comparisons test	Mean Diff.	95.00% CI of diff.	Below threshold?	Summary	Adjusted P Value	F-?
M1+A35+B6 3 vs. M1 3	1298	-4413 to 7010	No	ns	0.9833	B	M1 3
M1+A35+B6 3 vs. M1+A35 3	3508	-2203 to 9219	No	ns	0.3926	C	M1+A35 3
M1+A35+B6 3 vs. M1+B6 3	6344	633.1 to 12055	Yes	*	0.0243	D	M1+B6 3
M1+A35+B6 3 vs. M1/A35/B6 3	3546	-2165 to 9257	No	ns	0.3818	E	M1/A35/B6 3
M1+A35+B6 3 vs. M1,A35,B6 3	6231	519.6 to 11942	Yes	*	0.0278	G	M1,A35,B6 3
M1+A35+B6 3 vs. SC003 3	12274	6217 to 18332	Yes	****	<0.0001	H	SC003 3
M1+A35+B6 3 vs. MVA 3	10634	4923 to 16345	Yes	****	<0.0001	I	MVA 3
Test details	Mean 1	Mean 2	Mean Diff.	SE of diff.	n1	n2	q	DF
M1+A35+B6 3 vs. M1 3	12288	10989	1298	2062	5	5	0.6298	31
M1+A35+B6 3 vs. M1+A35 3	12288	8780	3508	2062	5	5	1.701	31
M1+A35+B6 3 vs. M1+B6 3	12288	5944	6344	2062	5	5	3.077	31
M1+A35+B6 3 vs. M1/A35/B6 3	12288	8742	3546	2062	5	5	1.72	31
M1+A35+B6 3 vs. M1,A35,B6 3	12288	6057	6231	2062	5	5	3.022	31
M1+A35+B6 3 vs. SC003 3	12288	13.67	12274	2187	5	4	5.613	31
M1+A35+B6 3 vs. MVA 3	12288	1654	10634	2062	5	5	5.158	31

## Sheet: Sheet3
Figure 2F
	Day
Cage		0	1	4	5	6	7	8	9	10	11	12	13	14	15	16	17	18	19	20
	% starting weight
	M1/A35/B6 VLP X3
M726	RP	100		103.211	103.211	101.835	100	99.0826	99.0826	98.1651	97.2477	96.789	97.2477	96.3303	98.6239					97.2477
	LP	100		100.424	100.424	102.966	104.237	102.542	104.661	103.814	101.695	99.5763	100.424	99.5763	98.7288					97.8814
	DP	100		93.5275	92.5566	93.5275	94.1748	93.2039	93.5275	94.1748	93.5275	93.2039	94.1748	94.1748	96.7638					101.942
	2RP	100		100.441	100	101.762	101.322	101.322	99.5595	100.441	100	99.5595	103.084	102.643	107.048					102.203
	NP	100		100.422	101.688	98.3122	98.7342	104.219	101.688	100	100.422	100	99.5781	98.3122	100.422					103.797
	Average	100		99.6049	99.5758	99.6806	99.6936	100.074	99.7037	99.3188	98.5784	97.8257	98.9016	98.2073	100.317					100.614
	Std. Dev.	0		1.61206	1.84178	1.72483	1.6548	1.9107	1.83117	1.57666	1.45627	1.28907	1.5057	1.43782	1.77958					1.28881
	M1+A35+B6 VLPs 1X
M727	RP	100		92.735	86.3248	81.6239	77.7778	83.3333	88.0342	96.1538	100.855	100.855	100.427	99.1453	100					100
	LP	100		92.0635	91.2698	90.4762	93.254	91.6667	95.2381	96.4286	96.8254	97.2222	96.8254	97.619	97.619					95.2381
	DP	100		95.5556	93.3333	93.3333	99.1111	96	96	94.2222	94.2222	95.1111	96	96	93.7778					99.1111
	2RP	100		86.5217	84.3478	82.1739	89.5652	94.3478	96.9565	99.1304	100	99.1304	100	98.2609	100					97.8261
	NP	100		88.8393	85.7143	82.5893	88.8393	91.0714	92.8571	95.0893	95.9821	97.7679	98.2143	99.1071	100					99.1071
	Average	100		91.143	88.198	86.0393	89.7095	91.2839	93.8172	96.2049	97.5769	98.0173	98.2934	98.0265	98.2794					98.2565
	Std. Dev.	0		1.57346	1.73651	2.4416	3.49355	2.17982	1.59693	0.830271	1.24453	0.959954	0.862763	0.580825	1.21618					0.830354
	M1+A35+B6 VLPs X2
M728	RP	100		87.6147	88.5321	95.8716	98.1651	98.1651	99.0826	100	100.459	102.752	104.128	100.917	104.587					111.009
	LP	100		97.1193	98.7654	99.177	98.7654	100	100	99.5885	99.5885	97.9424	100.823	100.823	100					104.115
	DP	100		99.1968	99.1968	97.5904	99.1968	97.5904	98.3936	99.5984	98.7952	99.5984	100.803	99.5984	102.811					99.5984
	2RP	100		98.0989	96.9582	96.5779	99.2395	100	101.141	101.141	101.141	102.281	103.802	106.084	107.224					104.183
	NP	100		99.6063	100.394	100.394	103.15	101.969	101.969	101.575	102.362	103.937	105.512	105.906	105.512					104.724
	Average	100		96.3272	96.7692	97.9221	99.7033	99.5448	100.117	100.38	100.469	101.302	103.014	102.666	104.027					104.726
	Std. Dev.	0		2.22105	2.13191	0.830812	0.883012	0.774986	0.653067	0.411583	0.616947	1.09989	0.943141	1.37911	1.23362					1.82262
	M1+A35+B6 VLPs X3
M729	RP	100		97.0833	97.9167	97.9167	98.3333	96.25	99.5833	100.833	102.917	102.5	102.917	102.5	100.417					103.333
	LP	100		92.9461	93.361	95.4357	95.4357	94.6058	93.361	93.7759	94.6058	95.4357	95.0207	92.9461	97.0954					101.66
	DP	100		99.5935	100	99.187	101.22	98.7805	100.407	98.7805	98.374	97.9675	99.187	98.7805	98.374					102.846
	2RP	100		94.0678	94.9153	95.7627	99.1525	97.4576	97.8814	97.8814	98.7288	98.3051	98.7288	99.1525	97.4576					105.508
	NP	100		93.4426	94.2623	95.4918	95.082	92.623	95.082	94.2623	95.082	97.541	96.7213	97.541	97.541					97.541
	Average	100		95.4267	96.091	96.7588	97.8446	95.9434	97.2628	97.1067	97.9414	98.3498	98.5149	98.184	98.1769					102.178
	St. Dev.	0		1.26577	1.24082	0.761081	1.15704	1.0782	1.33474	1.35045	1.49771	1.15149	1.32852	1.5455	0.597775					1.31611
	M1+A35+B6 SPs X3
M734	RP	100		97.8355	97.8355	98.2684	99.5671	98.7013	100.866	101.732	101.299	104.762	99.5671	99.5671	99.1342					101.732
	LP	100		90.4382	92.4303	95.2191	96.8127	96.0159	95.6175	96.0159	96.8127	97.2112	96.8127	94.8207	94.8207					97.2112
	DP	100		94.8	94.4	96	96.4	94.8	96.4	97.6	97.2	96.8	94.8	96.4	95.2					99.6
	2RP	100		88.6878	86.8778	87.3303	89.5928	90.4977	90.9502	93.2127	90.9502	92.7602	91.8552	93.6652	91.8552					95.0226
	NP	100		95.8506	96.6805	96.2656	97.0954	98.3402	98.3402	100	99.5851	99.1701	97.5104	97.0954	97.5104					98.7552
	Average	100		93.5224	93.6448	94.6167	95.8936	95.671	96.4348	97.712	97.1693	98.1407	96.1091	96.3097	95.7041					98.4641
	Std. Dev.	0		1.71087	1.93151	1.88973	1.66944	1.48236	1.64338	1.49207	1.75631	1.95591	1.30816	1.01111	1.24251					1.12839
	SC-mi3 X3
M733	RP	100		82.8054	76.9231	74.6606	74.6606	73.7557
	LP	100		82.5472	77.8302	73.5849
	2RP	100		83.5616	78.0822	74.4292
	NP	100		81.1321	74.5283
	Average	100		82.5116	76.8409	74.2249	74.6606	73.7557
	St. Dev.	0		0.507714	0.81006	0.326906
	MVA X3
M732	RP	100		103.226	104.839	106.855	106.855	102.016	103.629	103.226	103.226	103.226	101.21	103.226	100.403					100.806
	LP	100		96.2656	97.5104	96.6805	96.2656	96.2656	96.6805	96.6805	96.2656	96.6805	95.4357	97.9253	99.1701					104.149
	DP	100		91.1877	93.1034	95.0192	95.7854	93.4866	93.1034	93.1034	94.2529	94.636	94.2529	95.0192	95.7854					98.4674
	2RP	100		99.1031	100.897	102.242	104.036	103.139	104.036	103.587	103.139	100.897	99.1031	102.691	105.381					108.52
	NP	100		95.2174	96.5217	98.6957	100	99.1304	99.1304	98.6957	99.5652	98.6957	97.3913	99.5652	99.1304					103.478
	Average	100		96.9999	98.5742	99.8985	100.588	98.8075	99.3159	99.0586	99.2897	98.827	97.4785	99.6852	99.9741					103.084
	Std. Dev.	0		2.00852	1.9989	2.11535	2.15934	1.78795	2.07913	1.98906	1.8014	1.51365	1.24793	1.524	1.55441					1.69326
One-way Anova with multiple comparisons calculated from sums of % starting weights on days 5, 6 and 7
Tukey's multiple comparisons test	Mean Diff.	95.00% CI of diff.	Below threshold?	Summary	Adjusted P Value
M1+A35+B6 VLPx1 vs. M1+A35+B6 VLPx2	-9.127	-12.87 to -5.380	Yes	****	<0.0001	A-B
M1+A35+B6 VLPx1 vs. M1+A35+B6 VLPx3	-7.887	-11.63 to -4.140	Yes	****	<0.0001	A-C
M1+A35+B6 VLPx2 vs. M1+A35+B6 VLPx3	1.24	-2.506 to 4.986	No	ns	0.7025	B-C
Test details	Mean 1	Mean 2	Mean Diff.	SE of diff.	n1	n2	q	DF
M1+A35+B6 VLPx1 vs. M1+A35+B6 VLPx2	89.01	98.14	-9.127	1.542	15	15	8.37	42
M1+A35+B6 VLPx1 vs. M1+A35+B6 VLPx3	89.01	96.9	-7.887	1.542	15	15	7.233	42
M1+A35+B6 VLPx2 vs. M1+A35+B6 VLPx3	98.14	96.9	1.24	1.542	15	15	1.137	42

## Sheet: Sheet4
Figure 2G
Day
			% Starting Weight
		Cage	ID	0	1	4	5	6	7	8	9	10	11	12	13	14	15	16	17	18	19	20
			M1 VLP X3
		M720	RP	100		92.3387	89.9194	87.5	90.3226	92.3387	93.9516	94.7581	93.5484	93.1452	91.5323	91.9355	92.7419					92.7419
			LP	100		83.9216	78.4314	75.2941	76.4706	80	84.3137	85.8824	86.2745	85.4902	88.2353	87.451	87.0588					88.2353
			DP	100		86.4979	82.7004	80.1688	81.4346	90.2954	93.6709	95.7806	97.0464	94.5148	94.0928	94.5148	101.266					97.8903
			2RP	100		89.5753	84.9421	80.695	82.2394	86.1004	91.5058	93.4363	93.4363	93.8224	94.2085	92.6641	94.9807					93.4363
			NP	100		89.2377	83.4081	79.8206	79.3722	85.6502	91.0314	91.4798	91.9283	93.2735	93.722	91.9283	94.1704					95.5157
			Average	100		88.3142	83.8803	80.6957	81.9679	86.8769	90.8947	92.2674	92.4468	92.0492	92.3582	91.6987	94.0435					93.5639
			Std. Dev.	0		1.43586	1.85612	1.956	2.31427	2.1321	1.74289	1.75073	1.75663	1.65747	1.13958	1.1622	2.27526					1.60644
			A35 VLP X3
		M721	RP	100		80.4795	76.0274	72.2603
			LP	100		86.2191	80.5654	77.7385	75.265	72.0848	73.1449	77.3852	79.8587	84.0989	84.0989	84.8057	85.159					89.7527
			DP	100		82.5581	78.6822	75.5814	72.4806	75.969	79.845	86.0465	88.3721	91.4729	91.8605	90.6977	91.4729					96.8992
			2RP	100		83.871	79.2627	78.341	79.2627	83.4101	88.0184	92.1659	92.6267	95.3917	94.9309	94.9309	95.3917					97.235
			NP	100		96.4567	94.4882	92.5197	96.063	95.2756	95.6693	93.7008	94.8819	92.5197	93.7008	94.0945	92.9134					90.2
			Average	100		85.9169	81.8052	79.2882	77.7385	80.7678	81.6849	84.1694	87.3246	88.9348	90.8708	91.1478	91.1322					93.5
			Std. Dev.	0		2.79474	3.25573	3.47493	4.727	4.56448	4.37648	3.3118	2.96301	2.15063	2.17599	2.0562	1.95055					2.056
			B6 VLP X3
		M722	RP	100		81.0811	78.3784	78.8288	81.982	86.4865	90.991	92.3423	93.6937	92.7928	97.7477	96.8468	96.8468					96.8468
			DP	100		92.8571	90.0794	88.0952	87.6984	93.6508	95.6349	95.6349	93.6508	95.6349	94.8413	94.8413	94.8413					95.6349
			2RP	100		84	80.4	77.6	76	84.8	89.2	89.2	85.2	89.2	91.2	90.8	92					92
			NP	100		82.5	79.6429	76.4286	73.5714	72.5	74.2857	74.6429	77.1429	77.5	77.8571	78.5714	81.0714					84.6429
		M784	LP	100		86.3454	83.9357	86.3454	89.9598	91.5663	93.1727	93.1727	93.1727	95.1807	96.3855	96.3855	100.402					99.1968
			Average	100		85.3567	82.4873	81.4596	81.8423	85.8007	88.6569	88.9986	88.572	90.0617	91.6063	91.489	93.0322					93.6643
				0		2.06781	2.11031	2.39824	3.18393	3.69626	3.75073	3.73345	3.28015	3.34113	3.60713	3.40043	3.2883					2.53749
			M1+A35 VLPs X3
		M723	RP	100		100.87	101.304	103.478	105.652	106.087	106.957	108.261	108.696	105.217	102.174	104.348	104.783					103.913
			LP	100		97.2549	94.1176	94.1176	94.902	94.902	94.902	94.902	93.7255	93.3333	93.7255	92.549	95.2941					96.0784
			DP	100		93.5622	95.7082	97.8541	100	99.5708	100	96.9957	96.9957	95.279	96.9957	96.1373	98.7124					102.575
			2RP	100		96.7078	97.5309	97.5309	101.646	100.412	100.823	99.5885	98.3539	96.2963	95.8848	96.7078	97.1193					97.9424
			NP	100		87.3077	86.1538	86.1538	88.8462	90.3846	90.3846	88.4615	87.6923	88.0769	88.8462	91.5385	93.4615					90.7692
			Average	100		95.1404	94.963	95.8269	98.2093	98.2712	98.6132	97.6417	97.0926	95.6406	95.5252	96.2561	97.874					98.2556
			Std. Dev.	0		2.27589	2.50677	2.84645	2.90707	2.6543	2.80981	3.23075	3.43463	2.78216	2.17193	2.25491	1.93813					2.36166
			M1+B6 VLPs X3
		M724	RP	100		97.1193	97.9424	97.1193	98.7654	96.2963	97.1193	97.1193	96.2963	95.8848	95.4733	94.2387	92.5926					101.235
			LP	100		93.75	95	95	98.3333	93.75	94.1667	94.5833	94.5833	94.1667	95.4167	94.5833	92.0833					100
			DP	100		99.115	97.7876	97.3451	99.115	99.115	99.115	99.5575	99.5575	100	101.327	100.442	101.77					105.752
			2RP	100		99.6154	94.6154	97.6923	99.2308	100.385	100	100	98.0769	100	99.6154	99.6154	101.538					101.923
			NP	100		95.5556	94.2222	96	98.2222	99.1111	100	100.444	99.5556	99.1111	101.778	99.5556	99.1111					100.889
			Average	100		97.0311	95.9135	96.6314	98.7334	97.7314	98.0802	98.3409	97.6139	97.8325	98.7221	97.6871	97.4191					101.96
			Std. Dev.	0		1.09481	0.806495	0.496647	0.201917	1.19935	1.11088	1.10157	0.966501	1.18876	1.38571	1.34771	2.12752					0.997431
			A35+B6 VLPs X3
		M725	RP	100		88.664	89.8785	89.4737	92.7126	88.664	91.9028	91.498	92.7126	91.0931	93.1174	92.7126	90.2834					97.166
			LP	100		88.5827	88.189	83.0709	93.3071	90.5512	97.6378	100	101.575	102.362	102.756	101.969	101.181					100.394
			DP	100		98.2143	96.4286	95.5357	99.1071	100	100	100.893	97.7679	100	100	99.5536	98.2143					101.786
			2 RP	100		88	91.6	92.4	97.2	97.6	98.8	98.8	99.6	100.4	100	98.8	98.8					102.8
			NP	100		81.6964	79.4643	80.3571	86.6071	88.3929	91.9643	93.75	95.0893	97.7679	97.7679	98.6607	98.2143					101.339
			Average	100		89.0315	89.1121	88.1675	93.7868	93.0416	96.061	96.9882	97.3489	98.3246	98.7282	98.3391	97.3386					100.697
			Std. Dev.	0		2.64128	2.77705	2.83627	2.15508	2.41013	1.72594	1.847	1.57643	1.94963	1.61029	1.52678	1.84675					0.963858
		one-way Anova with multiple comparisons of sums of days 5, 6 and 7
		Number of families	1
		Number of comparisons per family	5
		Alpha	0.05
		Dunnett's multiple comparisons test	Mean Diff.	95.00% CI of diff.	Below threshold?	Summary	Adjusted P Value	E-?
		M1+B6 x 3 vs. M1 x 3	14.91	9.757 to 20.06	Yes	****	<0.0001	A	M1 x 3
		M1+B6 x 3 vs. A35 x 3	16.46	11.22 to 21.70	Yes	****	<0.0001	B	A35 x 3
		M1+B6 x 3 vs. B6 x 3	15.15	10.00 to 20.30	Yes	****	<0.0001	C	B6 x 3
		M1+B6 x 3 vs. M1+A35 x3	0.7467	-4.403 to 5.896	No	ns	0.9955	D	M1+A35 x3
		M1+B6 x 3 vs. A35+B6 x 3	6.72	1.570 to 11.87	Yes	**	0.0056	F	A35+B6 x 3
		Test details	Mean 1	Mean 2	Mean Diff.	SE of diff.	n1	n2	q	DF
		M1+B6 x 3 vs. M1 x 3	97.08	82.17	14.91	2.009	15	15	7.421	83
		M1+B6 x 3 vs. A35 x 3	97.08	80.62	16.46	2.044	15	14	8.051	83
		M1+B6 x 3 vs. B6 x 3	97.08	81.93	15.15	2.009	15	15	7.543	83
		M1+B6 x 3 vs. M1+A35 x3	97.08	96.33	0.7467	2.009	15	15	0.3717	83
		M1+B6 x 3 vs. A35+B6 x 3	97.08	90.36	6.72	2.009	15	15	3.345	83
