# Supplementary material for: Mpox multiprotein virus-like nanoparticle vaccine induces neutralizing and protective antibodies in mice and non-human primates
Source: Nat Commun. 2025 May 21;16:4726. doi: 10.1038/s41467-025-59826-8 (PMC12095655; doi:10.1038/s41467-025-59826-8)
Supplement: Supplementary file 3 — Source Data [file 41467_2025_59826_MOESM3_ESM.zip › Source Data folder/Fig. 3 source data.xlsx]

## Sheet: Sheet1
Fig. 3b
Anti-VACV NT50
Pre-bleed	M1 NP	M1-2	M1-3	M1+A35+B6 NP	Mix2	Mix3	MVA	MVA2	MVA3
13	191	1174	1104	266	1027	4263	42.2584	102.633	251.714
15	67	417	2241	128	705	2344	108.513	160.714	315.986
12	100	1361	5052	38	130	342	379.928	1283.76	562.817
17	422	4313	14707	54	800	4103	132.872	143.068	2549.74
18	177	429	2016	256	1321	2865	80.6072	119.184	992.329
31		2739	1633	741	10184	16300	13.0644	2087.98	5380.87
13		1684	8109	344	3917	3384	7.43051	246.922	547.008
11		5047	7469	1218	4088	4693	9.71796	504.993	459.662
15		1584	3045	1055	13008	13245	3.96349	419.121	1181.03
14				312	3372	4409	2.22316	356.963	650.554
Statistical analysis - One way Anova with multiple comparisons
	Number of families	1
	Number of comparisons per family	3
	Alpha	0.05
	Dunnett's multiple comparisons test	Mean Diff.	95.00% CI of diff.	Below threshold?	Summary	Adjusted P Value	C-?
	M1+A35+B6 VLP 1 vs. Pre-bleed	5026	2418 to 7633	Yes	***	0.0001	A	Pre-bleed
	M1+A35+B6 VLP 1 vs. M1 VLP 1	4850	1685 to 8016	Yes	**	0.0019	B	M1 VLP 1
	M1+A35+B6 VLP 1 vs. MVA 1	4964	2356 to 7571	Yes	***	0.0001	D	MVA 1
	Test details	Mean 1	Mean 2	Mean Diff.	SE of diff.	n1	n2	q	DF
	M1+A35+B6 VLP 1 vs. Pre-bleed	5042	15.9	5026	1051	9	10	4.781	30
	M1+A35+B6 VLP 1 vs. M1 VLP 1	5042	191.4	4850	1276	9	5	3.801	30
	M1+A35+B6 VLP 1 vs. MVA 1	5042	78.06	4964	1051	9	10	4.722	30
	Number of families	1
	Number of comparisons per family	2
	Alpha	0.05
	Dunnett's multiple comparisons test	Mean Diff.	95.00% CI of diff.	Below threshold?	Summary	Adjusted P Value	B-?
	M1+A35+B6 VLP 2 vs. M1 VLP 2	1772	-1187 to 4731	No	ns	0.291	A	M1 VLP 2
	M1+A35+B6 VLP 2 vs. MVA 2	3313	432.7 to 6193	Yes	*	0.0229	C	MVA 2
	Test details	Mean 1	Mean 2	Mean Diff.	SE of diff.	n1	n2	q	DF
	M1+A35+B6 VLP 2 vs. M1 VLP 2	3855	2083	1772	1264	10	9	1.402	26
	M1+A35+B6 VLP 2 vs. MVA 2	3855	542.5	3313	1231	10	10	2.692	26
	Number of families	1
	Number of comparisons per family	2
	Alpha	0.05
	Dunnett's multiple comparisons test	Mean Diff.	95.00% CI of diff.	Below threshold?	Summary	Adjusted P Value	B-?
	M1+A35+B6 3 vs. M1 VLP 3	553	-3713 to 4819	No	ns	0.9357	A	M1 VLP 3
	M1+A35+B6 3 vs. MVA 3	4306	153.2 to 8458	Yes	*	0.0415	C	MVA 3
	Test details	Mean 1	Mean 2	Mean Diff.	SE of diff.	n1	n2	q	DF
	M1+A35+B6 3 vs. M1 VLP 3	5595	5042	553	1823	10	9	0.3034	26
	M1+A35+B6 3 vs. MVA 3	5595	1289	4306	1774	10	10	2.427	26

## Sheet: Sheet2
Figure 3c
Anti- MPXV Neutralization data (NT50)
Pre-bleed	M1 NP	M1-2	M1-3	M1+A35+B6 NP	Mix2	Mix3	MVA	MVA2	MVA3
16	60	290	250	64	373	6370	9.2311	24.3699	84.4464
7	21	140	2667	42	195	467	49.407	157.736	128.018
13	42	571	2243	61	69	1442	69.1255	167.429	271.996
8	182	1388	644	80	198	4301	63.8105	44.0966	1407.32
3	140	193	313	86	424	2091	19.404	1	688.818
		409	496	122	1991	6912	88.4402	88.4402	5214.98
		142	1967	54	480	1409	67.56	67.56	137.399
		899	5957	226	536	2266	63.9023	63.9023	95.799
		181	541	187	2426	5329	94.416	94.416	199.783
		961		76	1208	2111	22.4802	22.4802	122.49
Statistical analysis 1-Way Anova with multiple comparisons
Number of families	1
Number of comparisons per family	3
Alpha	0.05
Dunnett's multiple comparisons test	Mean Diff.	95.00% CI of diff.	Below threshold?	Summary	Adjusted P Value	C-?
M1+A35+BL6 VLP1 vs. Pre-bleed	90.4	24.17 to 156.6	Yes	**	0.0057	A	Pre-bleed
M1+A35+BL6 VLP1 vs. M1 VLP1	10.8	-55.43 to 77.03	No	ns	0.9607	B	M1 VLP1
M1+A35+BL6 VLP1 vs. MVA1	45.02	-9.050 to 99.09	No	ns	0.12	D	MVA1
Test details	Mean 1	Mean 2	Mean Diff.	SE of diff.	n1	n2	q	DF
M1+A35+BL6 VLP1 vs. Pre-bleed	99.8	9.4	90.4	26.33	10	5	3.434	26
M1+A35+BL6 VLP1 vs. M1 VLP1	99.8	89	10.8	26.33	10	5	0.4102	26
M1+A35+BL6 VLP1 vs. MVA1	99.8	54.78	45.02	21.49	10	10	2.095	26
Number of families	1
Number of comparisons per family	2											0.12
Alpha	0.05
Dunnett's multiple comparisons test	Mean Diff.	95.00% CI of diff.	Below threshold?	Summary	Adjusted P Value	B-?
M1+A35+B6 VLP2 vs. M1 VLP2	272.6	-284.1 to 829.3	No	ns	0.4238	A	M1 VLP2
M1+A35+B6 VLP2 vs. MVA2	716.9	160.2 to 1274	Yes	*	0.0107	C	MVA2
Test details	Mean 1	Mean 2	Mean Diff.	SE of diff.	n1	n2	q	DF
M1+A35+B6 VLP2 vs. M1 VLP2	790	517.4	272.6	238.6	10	10	1.143	27
M1+A35+B6 VLP2 vs. MVA2	790	73.14	716.9	238.6	10	10	3.005	27
Number of families	1
Number of comparisons per family	2
Alpha	0.05
Dunnett's multiple comparisons test	Mean Diff.	95.00% CI of diff.	Below threshold?	Summary	Adjusted P Value	B-?
M1+A35+B6 VLP3 vs. M1 VLP3	1594	-480.2 to 3669	No	ns	0.1474	A	M1 VLP3
M1+A35+B6 VLP3 vs. MVA3	2435	415.4 to 4454	Yes	*	0.017	C	MVA3
Test details	Mean 1	Mean 2	Mean Diff.	SE of diff.	n1	n2	q	DF
M1+A35+B6 VLP3 vs. M1 VLP3	3270	1675	1594	886.5	10	9	1.799	26
M1+A35+B6 VLP3 vs. MVA3	3270	835.1	2435	862.9	10	10	2.822	26

## Sheet: Sheet3
Figure 3d
	Day
	%Starting weight
	0	1	4	5	6	7	8	9	10	11	12	13	14	15	16	17	18	19
M1 VLP
	100	100	97.4576	102.542	86.4407	86.4407	94.0678	98.3051	100.847	111.864	116.102	113.559	114.407	112.712				94.9
	100	100	91.5966	101.681	97.479	81.5126	90.7563	96.6387	97.479	103.361	108.403	103.361	106.723	105.882				100.8
	100	100	107.031	106.25	90.625	85.9375	88.2812	93.75	95.3125	96.0938	96.0938	98.4375	96.875	96.0938				98.4
	100	100	92.3077	86.1538	80	77.6923	78.4615	80.7692	77.6923	80.7692	83.0769	87.6923	90	97.6923				98.5
	100	100	100	91.5254	80.5085	78.8136	81.3559
	100	97.9167	102.083	100	100.694	95.8333	90.9722	84.0278	88.8889	95.1389		101.389	103.472	99.3056	100.694	101.389	104.167
	100	97.2222	100	96.5278	87.5	80.5556	78.4722	73.6111
Average	100	99.3056	98.6395	97.8114	89.0354	83.8265	86.0525	87.8503	92.044	97.4455	100.919	100.888	102.295	102.337	100.694	101.389	104.167	98.15
Std. Dev	0	0.454621	2.0533	2.62956	2.98086	2.36173	2.45281	4.03671	4.08441	5.13881	7.23506	4.16571	4.1727	3.08179				1.08842
A35 VLP
	100	100	113.636	95.4545	90	79.0909	82.7273	80.9091	76.3636	80	79.0909	78.1818	81.8182	77.2727				85.5
	100	100	104.959	113.223	105.785	94.2149	94.2149	101.653	96.6942	100	102.479	100.826	103.306	109.091				100.8
	100	100	109.009	90.991	87.3874	76.5766
	100	100	107.5	100	92.5	88.3333	90	88.3333	99.1667	103.333	110	106.667	108.333	114.167				104.2
	100	100	98.374	90.2439	85.3659	78.8618	81.3008	79.6748	87.8049	91.0569	95.935	97.561	104.878	108.943				104.1
	100	96.5278	102.083	97.9167	88.8889	81.9444	77.0833	75	74.3056
	100	104.255	99.2908	97.8723	93.617	88.6525	84.3972	83.6879	90.0709	89.3617		95.0355	98.5816	98.5816	100	99.2908	98.5816
	100	100.709	104.255	102.837	100	94.3262	89.3617	91.4894	95.7447	102.128		99.2908	101.418	100.709	100	101.418	100.709
	100	101.379	104.138	100.69	102.069	95.1724	91.0345	86.8966	91.0345	95.8621		99.3103	100.69	96.5517	97.2414	99.3103	99.3103
Average	100	100.319	104.805	98.8031	93.957	86.3526	86.265	85.9555	88.8981	94.5345	96.8763	96.6961	99.8607	100.759	99.0805	100.007	99.5337	98.65
Std. Dev.	0	0.663045	1.59371	2.28629	2.36519	2.46149	2.04607	2.90827	3.24667	3.15026	6.58807	3.36764	3.23342	4.60387	0.91954	0.705982	0.624274	4.45393
B6 VLP
	100	100	92.126	86.6142	80.315	72.4409
	100	100	106.349	111.111	103.175	102.381	107.143	103.968	101.587	106.349	107.143	113.492	103.968	106.349				100.8
	100	100	93.5484	87.9032	76.6129	83.871												95.1
	100	100	107.317	114.634	96.748	102.439	100.813	94.3089	100.813	97.561	96.748	99.187	97.561	97.561				99.2
	100	100	94.3089	85.3659	80.4878	78.0488	76.4228	70.7317	73.9837	74.7967	84.5528	85.3659	89.4309	87.8049
	100	104.412	106.618	102.941	94.8529	86.0294	80.1471	80.8824
	100	102.174	101.449	101.449	102.899	101.449	95.6522	97.1014	103.623	110.145		106.522	105.072	106.522	105.797	103.623	107.246
	100	103.521	97.1831	97.1831	90.8451	84.507	79.5775	78.169	79.5775	90.1408		91.5493	92.2535	94.3662	94.3662	93.662	97.8873
	100	100.68	94.5578	97.9592	95.2381	85.7143	79.5918	77.551	83.6735	91.8367		91.8367	92.517	96.5986	97.2789	95.2381	93.1973
Average	100	101.199	99.273	98.3512	91.2414	88.5423	88.4782	86.1018	90.543	95.1382	96.1479	97.9921	96.8005	98.2003	99.1474	97.5078	99.4437	98.3667
Std. Dev.	0	0.578812	2.07014	3.48742	3.30573	3.67613	4.69274	4.64729	5.29208	5.18461	6.52807	4.29438	2.66905	2.95178	3.42952	3.09138	4.12961	1.69738
M1+A35+B6 VLPs
	100	100	105.512	102.362	108.661	107.087	105.512	106.299	105.512	109.449	111.024	107.087	108.661	108.661				102.4
	100	100	105.344	99.2366	94.6565	106.87	109.16	109.16	108.397	108.397	112.214	106.87	106.107	106.87				113
	100	100	110	107.692	98.4615	106.154	103.077	100.769	99.2308	107.692	110.769	106.154	107.692	106.923				98.5
	100	100	101.55	98.4496	100.775	97.6744	100	100.775	102.326	101.55		102.326	102.326	103.101	103.876	101.55	101.55
	100	100.847	105.932	99.1525	100.847	94.9153	96.6102	96.6102	98.3051	99.1525		97.4576	98.3051	96.6102	99.1525	100	95.7627
	100	98.5612	100	94.2446	95.6835	89.2086	88.4892	90.6475	92.8058	97.1223		92.8058	93.5252	92.8058	90.6475	94.2446	89.2086
	100	101.504	100	99.2481	101.504	97.7444	99.2481	99.2481	100.752	102.256		98.4962	100	102.256	104.511	103.759	103.759
	100	102.439	100	99.187	100	96.748	93.4959	94.3089	98.374	99.187		96.748	97.561	99.187	99.187	100	99.187
Average	100	100.419	103.542	99.9466	100.074	99.5502	99.4491	99.7273	100.713	103.101	111.336	100.993	101.772	102.052	99.4749	99.9109	97.8936	104.633
Std. Dev.	0	0.413923	1.31032	1.35478	1.51251	2.30315	2.34592	2.13852	1.69381	1.68605	0.445203	1.90801	1.90166	1.95979	2.47835	1.57515	2.54383	4.33218
SC mi3
	100	100	100.763	90.0763	79.3893	73.2824
	100	100	99.1935	93.5484	85.4839	80.6452	73.3871	70.9677
	100	100	89.1667	85	76.6667
	100	100	96.0938	90.625	78.125	75
	100	102.74	102.055	101.37	96.5753	88.3562	83.5616	80.137	76.0274
	100	98.5612	98.5612	98.5612	96.4029	92.8058	89.2086	83.4532	79.1367	77.6978
Average	100	100.217	97.6389	93.1968	85.4405	82.0179	82.0525	78.186	77.582	77.6978
	0	0.556607	1.88588	2.4443	3.70258	3.76826	4.6292	3.73393
MVA
	100	100	101.562	111.719	106.25	111.719	110.156	111.719	108.594	110.156	115.625	110.156	108.594	112.5				104.7
	100	100	102.19	89.781	85.4015	85.4015	91.2409	98.5401	96.3504	98.5401	100.73	94.8905	98.5401	102.92				95.6
	100	100	110.656	113.115	113.115	113.934	109.836	111.475	105.738	109.016	113.115	109.836	111.475	110.656				104.9
	100	100	107.812	107.031	107.812	109.375	107.031	108.594	106.25	105.469	109.375	107.031	108.594	108.594				100.8
	100	100	100.855	90.5983	98.2906	107.692	105.983	108.547	105.983	109.402	109.402	108.547	111.111	111.966				106.8
	100	102.92	100	98.5401	94.1606	89.0511	84.6715	84.6715	89.781	92.7007		94.8905	98.5401	96.3504	100.73	100	94.8905
	100	102.344	102.344	99.2187	98.4375	97.6562	100	100	103.125	100.781		100	102.344	103.906	104.688	106.25	103.906
	100	101.653	102.479	97.5207	94.2149	84.2975	83.4711	87.6033	94.2149	97.5207		100	100.826	100	101.653	100.826	106.612
	100	100.781	99.2187	100.781	103.906	103.125	101.562	99.2187	100	99.2187		100.781	102.344	99.2187	104.688	103.906	102.344
Average	100	100.855	103.013	100.923	100.177	100.25	99.3281	101.152	101.115	102.534	109.649	102.904	104.708	105.123	102.939	102.746	101.938	102.56
Std. Dev.	0	0.386878	1.25329	2.77243	2.82135	3.86009	3.47291	3.32364	2.14548	2.0674	2.52399	2.03896	1.74534	2.00104	0.91828	1.2871	2.24422	1.99464

## Sheet: Sheet4
Fig.3e
Day
% Survival
	0	1	4	5	6	7	8	9	10	11	12	13	14	15	16	17	18	19
M1 VLP	100	100	100	100	100	100	100	86	71	71	71	71	71	71	71	71	71	71
A35 VLP	100	100	100	100	100	100	89	89	89	78	78	78	78	78	78	78	78	78
B6 VLP	100	100	100	100	100	100	78	78	67	67	67	67	67	67	67	67	67	67
M1+A35+B6 VLPs	100	100	100	100	100	100	100	100	100	100	100	100	100	100	100	100	100	100
SC mi3	100	100	100	100	100	83	50	50	33	17	0	0	0	0	0	0	0	0
MVA	98	98	98	98	98	98	98	98	98	98	98	98	98	98	98	98	98	98
