# Supplementary material for: Mpox multiprotein virus-like nanoparticle vaccine induces neutralizing and protective antibodies in mice and non-human primates
Source: Nat Commun. 2025 May 21;16:4726. doi: 10.1038/s41467-025-59826-8 (PMC12095655; doi:10.1038/s41467-025-59826-8)
Supplement: Supplementary file 3 — Source Data [file 41467_2025_59826_MOESM3_ESM.zip › Source Data folder/Figure 5_Source Data.xlsx]

## Sheet: Sheet1
Figure 5b
		day 3	day 4	day 5	day 7	day 11
VLPs 2X	O347 RP	2350000	3440000	2270000	1960000	2630000
	O347 LP	1180000	1910000	1340000	1000000	1730000
	O347 DP	1680000	2270000	1760000	2620000	2070000
	O347 NP	995000	1420000	1400000	1080000	1480000
SPs 2X	O348 RP	2070000	2210000	1850000	2400000	2680000
	O348 LP	946000	1340000	1220000	1120000	1790000
	O348 DP	1500000	1680000	1410000	1900000	2190000
	O348 NP	1270000	1150000	1240000	1120000	1670000
SC-mi3 2X	O349 RP	9420000	4010000	4060000	1800000	3140000
	O349 LP	12200000	36600000	67500000	36700000	1070000
	O349 DP	8540000	9620000	10100000	2300000	2540000
	O349 NP	5500000	4210000	10500000	6030000	1050000
MVA 2X	O350 RP	2150000	2430000	2370000	2230000	2640000
	O350 LP	1320000	1380000	1390000	1470000	992000
	O350 DP	1490000	1530000	1600000	1730000	2080000
	O350 NP	1470000	1640000	1600000	1340000	1230000
VLPs 1X	O351 RP	2220000	2350000	2800000	1970000	2160000
	O351 LP	4380000	2670000	3680000	6120000	1100000
	O351 DP	1870000	2220000	2120000	2240000	2490000
	O351 NP	2180000	1480000	1610000	1290000	1160000
SPs 1X	O352 RP	2860000	2230000	2420000	2080000	1930000
	O352 LP	16600000	4760000	8790000	2410000	1170000
	O352 DP	3720000	2240000	2040000	2020000	1520000
	O352 NP	5430000	4660000	18700000	1990000	1280000
SC-mi3 1X	O353 RP	18000000	30400000	24600000	4750000	2070000
	O353 LP	32600000	44800000	22900000	7110000	1450000
	O353 DP	61800000	41600000	24600000	1930000	1650000
	O353 NP	67900000	42900000	63200000	3550000	1280000
MVA 1X	O354 RP	1870000	2160000	2570000	2100000	2440000
	O354 LP	1090000	1380000	1480000	1440000	1130000
	O354 DP	1320000	1840000	1970000	1890000	2590000
	O354 NP	1300000	1600000	1580000	1070000	1160000
Kruskal-Wallace multiple comparisons
Number of families	1
Number of comparisons per family	6
Alpha	0.05
Dunn's multiple comparisons test	Mean rank diff.	Significant?	Summary	Adjusted P Value	A-?
SC3, 4, 5 vs. Sps 1x	18.08	No	ns	0.398	B	Sps 1x
SC3, 4, 5 vs. SPs 2X	63.08	Yes	****	<0.0001	C	SPs 2X
SC3, 4, 5 vs. NPs 1X	34.29	Yes	**	0.003	D	NPs 1X
SC3, 4, 5 vs. NPs 2X	50.96	Yes	****	<0.0001	E	NPs 2X
SC3, 4, 5 vs. MVA 1X	55.5	Yes	****	<0.0001	F	MVA 1X
SC3, 4, 5 vs. MVA 2X	53.42	Yes	****	<0.0001	G	MVA 2X
Test details	Mean rank 1	Mean rank 2	Mean rank diff.	n1	n2	Z
SC3, 4, 5 vs. Sps 1x	82.92	64.83	18.08	24	12	1.836
SC3, 4, 5 vs. SPs 2X	82.92	19.83	63.08	24	12	6.405
SC3, 4, 5 vs. NPs 1X	82.92	48.63	34.29	24	12	3.482
SC3, 4, 5 vs. NPs 2X	82.92	31.96	50.96	24	12	5.174
SC3, 4, 5 vs. MVA 1X	82.92	27.42	55.5	24	12	5.635
SC3, 4, 5 vs. MVA 2X	82.92	29.5	53.42	24	12	5.424
