# Supplementary material for: Mpox multiprotein virus-like nanoparticle vaccine induces neutralizing and protective antibodies in mice and non-human primates
Source: Nat Commun. 2025 May 21;16:4726. doi: 10.1038/s41467-025-59826-8 (PMC12095655; doi:10.1038/s41467-025-59826-8)
Supplement: Supplementary file 3 — Source Data [file 41467_2025_59826_MOESM3_ESM.zip › Source Data folder/Figure 4_Source Data.xlsx]

## Sheet: Sheet1
Figure 4a
	Day
	% Starting weight
		0	1	2	3	4	5	6	7	8	9	10	13
	VLPs 2X
	RP	100	102.954	100.844	98.7342	97.0464	91.1392	92.4051	94.0928	98.7342	100.422	99.1561	98.7342
	LP	100	102.525	102.525	100	92.4242	89.3939	95.4545
	DP	100	105.028	104.469	105.028	101.117	99.4413	99.4413	99.4413	101.117	99.4413	98.324	98.8827
	NP	100	102.538	105.076	105.076	100	101.015	101.523
	Average	100	103.261	103.229	102.21	97.647	95.2474	97.2059	96.7671	99.9257	99.9316	98.7401	98.8084
	Std. Dev	0	0.597251	0.963252	1.66135	1.94117	2.91543	2.0361
	SPs 2X
	RP	100	100	97.9167	90.8333	84.5833	79.1667	80	83.75	89.1667	89.1667	91.6667	93.3333
	LP	100	103.67	101.376	100.917	96.3303	92.6606	91.2844	93.578	98.1651	100	100	103.211
	DP	100	102.941	101.471	95.5882	90.1961	88.2353	87.2549	91.1765	95.5882	97.549	99.0196	99.5098
	NP	100	101.762	100.441	101.762	98.2379	98.6784	98.2379	99.1189	103.084	103.084	101.322	99.5595
	Average	100	102.093	100.301	97.2753	92.3369	89.6852	89.1943	91.9058	96.5009	97.4498	98.002	98.9034
	Std. Dev.	0	0.800812	0.82807	2.54529	3.10201	4.10764	3.81282	3.18688	2.89722	2.98419	2.16379	2.04897
	SC-mi3 2X
	RP	100	103.349	100	93.3014	82.7751	78.4689
	LP	100	101.732	99.5671	94.3723	83.1169	78.7879	74.4589
	DP	100	106.604	105.189	99.0566	89.1509	83.4906	78.3019	73.1132	72.6415
	NP	100	105.455	101.364	93.6364	85.9091	81.3636	77.7273
	Average	100	104.285	101.53	95.0917	85.238	80.5277	76.8293	73.1132	72.6415
	Std. Dev.	0	1.08551	1.27826	1.34043	1.48117	1.18121	1.03645
	MVA 2X
	RP	100	105.164	96.7136	100	100	101.408	102.347	102.817	104.695	103.756	101.878	104.225
	LP	100	102.844	103.791	102.844	101.422	102.37	103.318	101.896	102.844	100.948	100	97.1564
	DP	100	101.429	100.952	103.81	102.857	100.952	103.81	101.429	102.381	102.857	102.857	100.476
	NP	100	102.97	98.0198	99.505	103.96	99.0099	99.0099	97.5248	100.495	98.5149	100	99.505
	Average	100	103.102	99.8693	101.54	102.06	100.935	102.121	100.916	102.604	101.519	101.184	100.341
	Std. Dev.	0	0.771235	1.57944	1.05527	0.861096	0.706443	1.08063	1.16678	0.862478	1.15993	0.712078	1.47046
	VLPs 1X
	RP	100	103.483	103.98	102.488	91.5423	85.5721	82.0896	89.0547	93.5323	96.0199	97.0149	99.005
	LP	100	101.878	100.469	95.7746	84.9765	77.9343	79.3427	81.6901	88.7324	90.1408	92.4883	94.3662
	DP	100	104.494	102.809	95.5056	87.0787	80.8989	79.2135	88.2022	89.3258	91.573	90.4494	92.1348
	NP	100	100.913	99.0868	93.6073	84.0183	78.0822	73.516	73.0594	78.9954	84.4749	89.0411	93.1507
	Average	100	102.692	101.586	96.8438	86.9039	80.6219	78.5404	83.0016	87.6465	90.5522	92.2484	94.6642
	Std. Dev.	0	0.801056	1.10756	1.94209	1.67299	1.78547	1.80134	3.69972	3.07522	2.38119	1.73926	1.51711
	SPs 1X
	RP	100	102.703	100.45	93.2432	84.2342	78.3784	74.7748	76.5766	79.2793	81.0811	79.2793	87.8378
	LP	100	97.1014	96.6184	96.6184	95.1691	93.7198	91.7874	82.6087
	DP	100	99.1453	95.2991	90.1709	81.1966	76.0684	72.2222	73.0769	78.6325	81.6239	84.6154	88.4615
	NP	100	101.914	100	96.6507	88.9952	83.2536	78.9474	76.555	79.9043	85.1675	87.5598	90.4306
	Average	100	100.216	98.092	94.1708	87.3988	82.855	79.433	77.2043	79.272	82.6242	83.8182	88.91
	Std. Dev	0	1.28819	1.26407	1.55456	3.04696	3.91898	4.34514	1.98028	0.317972	1.10961	2.09872	0.676659
	SC-mi3 1X
	RP	100	108.173	109.615	103.846	92.7885	87.0192	83.1731	78.8462
	LP	100	101.449	101.932	95.6522	89.372	82.1256	78.2609
	DP	100	104.278	106.952	98.3957	87.1658	81.2834	76.4706
	NP	100	103.191	103.191	95.7447	85.6383	80.8511
	Average	100	104.273	105.423	98.4097	88.7411	82.8198	79.3015	78.8462
	Std. Dev.	0	1.4246	1.75778	1.92054	1.55156	1.42459	1.73515
	MVA 1X
	RP	100	103.846	95.6044	91.2088	95.0549	97.2527	98.9011	98.9011	100	102.747	100.549	100.549
	LP	100	100.433	91.7749	92.2078	93.0736	94.3723	95.671	95.2381	96.9697	98.2684	97.4026	95.2381
	DP	100	101.235	95.8848	95.8848	95.8848	97.5309	99.5885	99.5885	99.177	100	97.5309	99.5885
	NP	100	101.327	95.5752	95.1327	94.6903	95.5752	96.9027	95.5752	95.5752	95.5752	94.2478	95.1327
	Average	100	101.71	94.7098	93.6085	94.6759	96.1828	97.7658	97.3257	97.9305	99.1477	97.4327	97.6272
	Std. Dev	0	0.739737	0.980795	1.1264	0.589678	0.742134	0.901123	1.11894	1.01271	1.50607	1.28674	1.4235
	One-way ANOVA with multiple comparisons
	Number of families	1
	Number of comparisons per family	15
	Alpha	0.05
	Tukey's multiple comparisons test	Mean Diff.	95.00% CI of diff.	Below threshold?	Summary	Adjusted P Value
	VLPs 2X d5-7 vs. SPs 2x d5-7	6.045	-0.1812 to 12.27	No	ns	0.0619	A-B
	VLPs 2X d5-7 vs. MVA 2X d5-7	-4.997	-11.22 to 1.230	No	ns	0.187	A-C
	VLPs 2X d5-7 vs. VLPs 1X d5-7	15.6	9.369 to 21.82	Yes	****	<0.0001	A-D
	VLPs 2X d5-7 vs. SPs 1Xd5-7	16.48	10.25 to 22.70	Yes	****	<0.0001	A-E
	VLPs 2X d5-7 vs. MVA 1Xd5-7	-0.78	-7.006 to 5.446	No	ns	0.9991	A-F
	SPs 2x d5-7 vs. MVA 2X d5-7	-11.04	-16.98 to -5.105	Yes	****	<0.0001	B-C
	SPs 2x d5-7 vs. VLPs 1X d5-7	9.55	3.614 to 15.49	Yes	***	0.0002	B-D
	SPs 2x d5-7 vs. SPs 1Xd5-7	10.43	4.497 to 16.37	Yes	****	<0.0001	B-E
	SPs 2x d5-7 vs. MVA 1Xd5-7	-6.825	-12.76 to -0.8885	Yes	*	0.0151	B-F
	MVA 2X d5-7 vs. VLPs 1X d5-7	20.59	14.66 to 26.53	Yes	****	<0.0001	C-D
	MVA 2X d5-7 vs. SPs 1Xd5-7	21.48	15.54 to 27.41	Yes	****	<0.0001	C-E
	MVA 2X d5-7 vs. MVA 1Xd5-7	4.217	-1.720 to 10.15	No	ns	0.3072	C-F
	VLPs 1X d5-7 vs. SPs 1Xd5-7	0.8833	-5.053 to 6.820	No	ns	0.9979	D-E
	VLPs 1X d5-7 vs. MVA 1Xd5-7	-16.38	-22.31 to -10.44	Yes	****	<0.0001	D-F
	SPs 1Xd5-7 vs. MVA 1Xd5-7	-17.26	-23.19 to -11.32	Yes	****	<0.0001	E-F
	Test details	Mean 1	Mean 2	Mean Diff.	SE of diff.	n1	n2	q	DF
	VLPs 2X d5-7 vs. SPs 2x d5-7	96.32	90.28	6.045	2.119	10	12	4.034	64
	VLPs 2X d5-7 vs. MVA 2X d5-7	96.32	101.3	-4.997	2.119	10	12	3.334	64
	VLPs 2X d5-7 vs. VLPs 1X d5-7	96.32	80.73	15.6	2.119	10	12	10.41	64
	VLPs 2X d5-7 vs. SPs 1Xd5-7	96.32	79.84	16.48	2.119	10	12	11	64
	VLPs 2X d5-7 vs. MVA 1Xd5-7	96.32	97.1	-0.78	2.119	10	12	0.5205	64
	SPs 2x d5-7 vs. MVA 2X d5-7	90.28	101.3	-11.04	2.021	12	12	7.728	64
	SPs 2x d5-7 vs. VLPs 1X d5-7	90.28	80.73	9.55	2.021	12	12	6.684	64
	SPs 2x d5-7 vs. SPs 1Xd5-7	90.28	79.84	10.43	2.021	12	12	7.302	64
	SPs 2x d5-7 vs. MVA 1Xd5-7	90.28	97.1	-6.825	2.021	12	12	4.777	64
	MVA 2X d5-7 vs. VLPs 1X d5-7	101.3	80.73	20.59	2.021	12	12	14.41	64
	MVA 2X d5-7 vs. SPs 1Xd5-7	101.3	79.84	21.48	2.021	12	12	15.03	64
	MVA 2X d5-7 vs. MVA 1Xd5-7	101.3	97.1	4.217	2.021	12	12	2.951	64
	VLPs 1X d5-7 vs. SPs 1Xd5-7	80.73	79.84	0.8833	2.021	12	12	0.6182	64
	VLPs 1X d5-7 vs. MVA 1Xd5-7	80.73	97.1	-16.38	2.021	12	12	11.46	64
	SPs 1Xd5-7 vs. MVA 1Xd5-7	79.84	97.1	-17.26	2.021	12	12	12.08	64

## Sheet: Sheet2
Figure 4c
	Figure 4 C
		HEAD
		day 1	day 3	day 6	day 8	day 10	day 13
MVA 2X	O201 RP	10900000	40800000	6250000	5020000	5290000	5170000
	O201 LP	7050000	4870000	4220000	3580000	3990000	3860000
	O201 DP	6800000	5620000	4780000	3770000	3750000	4120000
	O201 NP	6710000	4700000	4220000	3620000	4120000	4040000
VLPs 2X	O198 RP	13500000	441000000	165000000	5200000	6060000	5650000
	O198 LP	8540000	169000000	5640000
	O198 DP	7040000	22000000	4810000	4020000	4520000	4510000
	O198 NP	6570000	59800000	6830000
SPs 2X	O199 RP	10600000	200000000	178000000	5360000	5770000	5720000
	O199 LP	14900000	509000000	204000000	4290000	4190000	4240000
	O199 DP	19400000	867000000	490000000	4330000	4150000	4600000
	O199 NP	8900000	283000000	88000000	3900000	4530000	4160000
MVA 1X	O218 RP	10500000	21000000	8600000	5390000	5830000	5430000
	O218 LP	8240000	16800000	3730000	4150000	4180000	4240000
	O218 DP	6930000	7390000	4480000	4190000	4180000	4670000
	O218 NP	6190000	4200000	4420000	3870000	4090000	4080000
VLPs 1X	O202 RP	27200000	960000000	353000000	5100000	6310000	4930000
	O202 LP	28500000	1180000000	2690000000	80600000	5100000	3320000
	O202 DP	9980000	211000000	26400000	4090000	4380000	3430000
	O202 NP	25200000	1520000000	3740000000	137000000	4460000	3470000
SPs 1X	O203 RP	17400000	865000000	14000000000	1030000000	6090000	4640000
	O203 LP	18600000	1550000000	5870000000
	O203 DP	4800000	324000000	1310000000	116000000	4740000	3360000
	O203 NP	29400000	3000000000	9630000000	1080000000	24800000	3170000
SC-mi3 2X	O200 RP	32600000	2050000000	6560000000
	O200 LP	18600000	637000000	3810000000
	O200 DP	16000000	1390000000	6130000000	261000000
	O200 NP	27500000	1950000000	3920000000
SC-mi3 1X	O204 RP	25100000	1320000000	12400000000
	O204 LP	13700000	811000000	4250000000
	O204 DP	37500000	1160000000	4590000000
	O204 NP	27200000	1240000000	3810000000
Kruskal-Wallace with multiple comparisons
Number of families	1
Number of comparisons per family	6
Alpha	0.05
Dunn's multiple comparisons test	Mean rank diff.	Significant?	Summary	Adjusted P Value	A-?
SCd6 vs. SPx1d6	-1	No	ns	>0.9999	B	SPx1d6
SCd6 vs. SPx2d6	10.5	No	ns	0.4052	C	SPx2d6
SCd6 vs. NPx1d6	8.5	No	ns	0.8333	D	NPx1d6
SCd6 vs. NPx2d6	16.25	Yes	*	0.028	E	NPx2d6
SCd6 vs. MVAx1d6	20.75	Yes	**	0.0018	F	MVAx1d6
SCd6 vs. MVAx2d6	21	Yes	**	0.0015	G	MVAx2d6
Test details	Mean rank 1	Mean rank 2	Mean rank diff.	n1	n2	Z
SCd6 vs. SPx1d6	26	27	-1	8	4	0.1741
SCd6 vs. SPx2d6	26	15.5	10.5	8	4	1.828
SCd6 vs. NPx1d6	26	17.5	8.5	8	4	1.48
SCd6 vs. NPx2d6	26	9.75	16.25	8	4	2.829
SCd6 vs. MVAx1d6	26	5.25	20.75	8	4	3.613
SCd6 vs. MVAx2d6	26	5	21	8	4	3.656

## Sheet: Sheet3
Figure 4d
	Figure 4 D
		BODY
		day 1	day 3	day 6	day 8	day 10	day 13
MVA 2X	O201 RP	23358400	23471600	21050800	19202600	19854000	17909600
	O201 LP	14267200	14250800	14695600	11650200	11914400	12232200
	O201 DP	14607800	18696000	17176600	13581600	14920000	14474000
	O201 NP	15723000	14752000	13648600	11943200	12926400	12558400
VLPs 2X	O198 RP	22097200	30310000	22813400	20290200	21770600	19500000
	O198 LP	14672600	30072000	14198600
	O198 DP	18590000	31242000	17208640	15030200	16129600	15159200
	O198 NP	14850600	28370000	13966200
SPs 2X	O199 RP	22288000	67078000	22825000	20949200	20568800	19735400
	O199 LP	14248200	42486000	16461600	12850800	12369200	12863200
	O199 DP	15641000	68286000	23366400	14850000	15063600	15600400
	O199 NP	12990800	30874000	13105800	12326000	13026000	14128600
MVA 1X	O218 RP	32360000	81576000	32990000	21074800	21971400	22511200
	O218 LP	15938200	15718600	12971940	13541800	13207400	14643400
	O218 DP	27897750	23003750	2.58067e+07	15342600	16402800	18246600
	O218 NP	19064200	15494800	14672000	11018600	12406600	11705200
VLPs 1X	O202 RP	3.36633e+07	66004000	24758800	14768940	18892200	14769400
	O202 LP	14867240	92556000	46654000	10298800	12093400	10254000
	O202 DP	2.63233e+07	78586000	18417300	11404500	13743200	11472000
	O202 NP	1.89767e+07	149500000	84390000	10836000	13318200	10209200
SPs 1X	O203 RP	2.96567e+07	159920000	6800000000	21938200	18107600	14038320
	O203 LP	15550000	90510000	320060000
	O203 DP	19670000	73854000	71006000	13302400	13753600	10841600
	O203 NP	1.75333e+07	95460000	85358000	16054200	12490800	8828320
SC-mi3 2X	O200 RP	2.52867e+07	838240000	2.32133e+09
	O200 LP	13762000	483660000	1569500000
	O200 DP	1.86503e+07	207200000	1899500000	27962000
	O200 NP	15354800	964380000	2213500000
SC-mi3 1X	O204 RP	3.58633e+07	263940000	2804600000
	O204 LP	22450000	469520000	3378400000
	O204 DP	3.01333e+07	352100000	3267800000
	O204 NP	23338000	857560000	2745750000
Kruskal-Wallace with multiple comparisons
Number of families	1
Number of comparisons per family	6
Alpha	0.05
Dunn's multiple comparisons test	Mean rank diff.	Significant?	Summary	Adjusted P Value	A-?
SCdbody vs. SPx1d6	3	No	ns	>0.9999	B	SPx1d6
SCdbody vs. SPx2d6	17.38	Yes	*	0.0137	C	SPx2d6
SCdbody vs. NPx1d6	10.25	No	ns	0.4319	D	NPx1d6
SCdbody vs. NPx2d6	19	Yes	**	0.0051	E	NPx2d6
SCdbody vs. MVAx1d6	16.38	Yes	*	0.0243	F	MVAx1d6
SCdbody vs. MVAx2d6	19.25	Yes	**	0.0044	G	MVAx2d6
Test details	Mean rank 1	Mean rank 2	Mean rank diff.	n1	n2	Z
SCdbody vs. SPx1d6	27	24	3	7	4	0.5266
SCdbody vs. SPx2d6	27	9.625	17.38	7	4	3.05
SCdbody vs. NPx1d6	27	16.75	10.25	7	4	1.799
SCdbody vs. NPx2d6	27	8	19	7	4	3.335
SCdbody vs. MVAx1d6	27	10.63	16.38	7	4	2.874
SCdbody vs. MVAx2d6	27	7.75	19.25	7	4	3.379
